# Supplementary material for: Structural and biochemical evidence supporting poly ADP-ribosylation in the bacterium Deinococcus radiodurans
Source: Nat Commun. 2019 Apr 2;10:1491. doi: 10.1038/s41467-019-09153-6 (PMC6445106; doi:10.1038/s41467-019-09153-6)
Supplement: Supplementary file 4 — Source Data [file 41467_2019_9153_MOESM4_ESM.xlsx]

## Sheet: Figure 3A
Figure 3A	Anti-PAR

## Sheet: Figure 3B
Figure 3B	Anti-PAR

## Sheet: Figure 3C
Figure 3C	Anti-PAR

## Sheet: Figure 3D
Figure 3D	Anti-PAR and Anti-Biotin

## Sheet: Figure 3E
Figure 3E	Anti-PAR

## Sheet: Figure 3F
Figure 3F
	Anti-PAR							CBB staining
	Anti-pan-ADPr Binding Reagent							CBB staining

## Sheet: Figure 3G
Figure 3G	Anti-PAR
	Replicate1							Replicate2							Replicate3
Relative PAR level
R1
Replicate1	1
Replicate2	1
Replicate3	1
Mean	1
SD	0
Δparg
Replicate1	1.712
Replicate2	1.857
Replicate3	2.244
Mean	1.93767
SD	0.275021

## Sheet: Figure 3H
Figue 3H	Anti-PAR

## Sheet: Figure 5A
Velocity (µmole/min/mg protein)
Wild-type		0	0.625	1.25	2.5	5	10	[PAR] (µM)
	Data 1	0	20.676	151.981	244.606	302.148	372.133
	Data 2	0	24.542	121.056	252.896	285.497	365.397
	Data 3	0	75.198	171.62	328.153	366.722	406.113
	Mean	0	30.2602	111.477	207.039	239.842	288.411
	SD	0	30.4237	25.4911	46.0298	42.9041	21.8243
Velocity (µmole/min/mg protein)
T267K		0	0.625	1.25	2.5	5	10	[PAR] (µM)
	Data 1	0	33.541	59.115	68.649	120.192	187.398
	Data 2	0	7.971	28.954	60.109	95.312	144.316
	Data 3	0	8.223	49.782	56.949	97.743	171.767
	Mean	0	16.5783	45.9503	61.9023	104.416	167.827
	SD	0	14.6906	15.4413	6.05265	13.7167	21.8096
Velocity (µmole/min/mg protein)		0
T267R		0	0.625	1.25	2.5	5	10	[PAR] (µM)
	Data 1	0	27.855	30.123	69.784	118.221	179.524
	Data 2	0	11.309	46.697	78.134	123.423	181.694
	Data 3	0	40.571	61.031	100.789	154.741	230.572
	Mean	0	26.5783	45.9503	82.9023	132.128	197.263
	SD	0	14.6727	15.4675	16.0431	19.7551	28.8665
Velocity (µmole/min/mg protein)
E112A		0	0.625	1.25	2.5	5	10	[PAR] (µM)
	Data 1	0	11.871	17.908	3.141	13.385	8.913
	Data 2	0	6.581	7.609	10.609	12.509	21.423
	Data 3	0	42.187	2.141	31.667	38.221	6.001
	Mean	0	20.213	9.21933	15.139	21.3717	12.1123
	SD	0	19.213	8.0059	14.7927	14.5985	8.19368

## Sheet: Figure 5B
Figure 5B	Anti-PAR

[truncated: 13 more sheets: Figure 5E, Supplementary Figure 1A, Supplementary Figure 7B, Supplementary Figure 8, Supplementary Figure 9, Supplementary Figure 10, Supplementary Figure 11A, Supplementary Figure 11B, Supplementary Figure 13A, Supplementary Figure 13B, Supplementary Figure 15A, Supplementary Figure 15B, Supplementary Figure 15C]
